# Supplementary material for: Impact of Dataset Size on 3D CNN Performance in Intracranial Hemorrhage Classification
Source: Diagnostics (Basel). 2025 Jan 18;15(2):216. doi: 10.3390/diagnostics15020216 (PMC11763925; doi:10.3390/diagnostics15020216)
Supplement: Supplementary file 1 [file diagnostics-15-00216-s001.zip]

Archive with 1 entries (1 files):
- diagnostics-3337652-supplementary.pdf
